# Supplementary material for: Cutibacterium acnes Culture Isolation Following Total Hip and Total Knee Arthroplasty
Source: Antibiotics (Basel). 2026 Feb 4;15(2):165. doi: 10.3390/antibiotics15020165 (PMC12937401; doi:10.3390/antibiotics15020165)
Supplement: Supplementary file 1 [file antibiotics-15-00165-s001.zip]

Archive with 1 entries (1 files):
- antibiotics-4078778-supplementary.pdf
